# Supplementary material for: Winning the race with aging: age-related changes in gait speed and its association with cognitive performance in dogs
Source: Front Vet Sci. 2023 Jun 15;10:1150590. doi: 10.3389/fvets.2023.1150590 (PMC10309205; doi:10.3389/fvets.2023.1150590)
Supplement: Supplementary file 1 [file Table_1.XLSX]

## Sheet: Gait speed PLOS One
Name	SEX	Breed	Adult/Senior	GS on leash	Log[GS on leash+1]	GS off leash	Log[GS off leash+1]	Ratio Off/On	Log[Ratio Off/On+1]	Age years	Fractional lifespan	Height (cm)	CADES Spatial	CADES social	CADES sleep	CADES soiling	Cades total	Cades 4 cat	Cades 2 cat	Log[Cades total+1]	Eye gaze	Log[Eye gaze+1]	pointing	Log[pointing+1]	memory_threshold	Log[memory_threshold+1]	correct_ic	Log[correct_ic+1]	correct_detour	Log[correct_detour+1]	CBPI total	CBPI pain	CBPI Interference	Log[CBPI pain+1]	Log[CBPI Interference+1]
Abby	FS	Great Dane	Senior	0.81	0.593327	1.14	0.760806	1.40741	0.87855	10.145	1.05	89.5	0	6	0	15	21	Mild	nor-mild	3.09104	16.03	2.83498	91.67	4.52904	40	3.71357	87.5	4.483	62.5	4.15104	22	0	3.7	0	1.54756
Achilles	MC	Jack Russell	Senior	0.84	0.609766	0.87	0.625938	1.03571	0.710847	12.8	0.95	43	5	0	0	0	5	Normal	nor-mild	1.79176	37.88	3.66048	100	4.61512	20	3.04452	100	4.61512	50	3.93183	0	0	0	0	0
Alanna	FS	Bernese	Senior	0.8	0.587787	0.97	0.678034	1.2125	0.794123	10.0133	0.88	63	0	0	0	0	0	Normal	nor-mild	0	21.62	3.11883	66.67	4.21464	6	1.94591	75	4.33073	12.5	2.60269	28	2.5	3	1.25276	1.38629
Bradford	MC	Beagle	Senior	0.87	0.625938	1.71	0.996949	1.96552	1.08705	12.9208	0.98	32.74	4	13	20	13	50	Severe	mod-sev	3.93183	19.19	3.00519					75	4.33073	0	0	7	0.5	0.8	0.405465	0.587787
Buddy	MC	Mix	Senior	0.77	0.57098	0.85	0.615186	1.1039	0.743791	15.8	1.18	49.29	0	0	4	2	6	Normal	nor-mild	1.94591	7.58	2.14943	66.6	4.21361	6	1.94591	62.5	4.15104	25	3.2581	63	6.25	6.33	1.981	1.99198
Cami	FS	Labrador	Senior	0.71	0.536493	1.23	0.802002	1.73239	1.00518	13.8192	1.14	55	0	0	10	0	10	Mild	nor-mild	2.3979	14.43	2.73631	66.67	4.21464	6	1.94591	87.5	4.483	25	3.2581	6	1	0.3	0.693147	0.262364
Cassidy	FS	Setter	Senior	0.93	0.65752	0.93	0.65752	1	0.693147	10.8933	0.98	67.5	0	0	0	0	0	Normal	nor-mild	0	9.89	2.38784	83.33	4.43474	80	4.39445	100	4.61512	87.5	4.483	0	0	0	0	0
Cinder	FS	Labrador	Senior	1.1	0.741937	2.1	1.1314	1.90909	1.06784	11.51	1.03	55	0	2	6	0	8	Mild	nor-mild	2.19722	24.29	3.23041	100	4.61512	120	4.79579	100	4.61512	87.5	4.483	30	3.75	2.5	1.55814	1.25276
Clover	FS	Mix	Senior	0.69	0.524729	1.61	0.95935	2.33333	1.20397	12.3125	0.96	50	4	0	0	0	4	Normal	nor-mild	1.60944	15.39	2.79667	66.67	4.21464	6	1.94591	50	3.93183	0	0	12	1.5	1	0.916291	0.693147
Coco	MC	Daschund	Senior	0.65	0.500775	2.01	1.10194	3.09231	1.40911	10.855	0.81	24	0	6	4	0	10	Mild	nor-mild	2.3979	16.19	2.84433	91.67	4.52904	40	3.71357	100	4.61512	37.5	3.65066	30	1.75	3.8	1.0116	1.56862
Cori	FS	Pitbull	Senior	0.68	0.518794	0.58	0.457425	0.852941	0.616774	13.86	1.05	45	18	18	20	14	70	Severe	mod-sev	4.26268	10.5	2.44235	83.33	4.43474	10	2.3979	37.5	3.65066	12.5	2.60269	74	6.75	7.8	2.04769	2.17475
Cosmo	MC	Golden	Senior	1.46	0.900161	2.27	1.18479	1.55479	0.937972	11.94	1.03	64	0	0	0	0	0	Normal	nor-mild	0	22.1	3.13983	91.67	4.52904	20	3.04452	100	4.61512	0	0	5	0.75	0.3	0.559616	0.262364
Edyth	FS	Mix	Senior	1.21	0.792993	2.18	1.15688	1.80165	1.03021	9.83583	0.77	45	2	2	6	0	10	Mild	nor-mild	2.3979	5.61	1.88858	75	4.33073	6	1.94591	100	4.61512	88	4.48864		0	0	0	0
Eli	MC	Labrador	Senior	0.66	0.506818	1.73	1.0043	2.62121	1.28681	10.6325	0.93	65.5	0	0	0	0	0	Normal	nor-mild	0	49.51	3.92217	91.67	4.52904	120	4.79579	100	4.61512	87.5	4.483	9	0.75	1	0.559616	0.693147
Elizabeth	FS	Golden	Senior	0.74	0.553885	2.47	1.24415	3.33784	1.46738	13.6658	1.12	58	0	0	0	4	4	Normal	nor-mild	1.60944	22.73	3.16674	83.33	4.43474	40	3.71357	100	4.61512	75	4.33073	15	1	1.8	0.693147	1.02962
Faith	FS	Mix	Senior	0.505	0.408793	0.59	0.463734	1.16832	0.773951	15.6083	1.2	58	9	18	12	2	41	Moderate	mod-sev	3.73767	13.89	2.70069	66.67	4.21464	0	0	25	3.2581	12.5	2.60269	27	1	3.8	0.693147	1.56862
Finnegan	MC	Mix	Senior	0.79	0.582216	1.38	0.8671	1.74684	1.01045	13	1.14	67	2	8	8	6	24	Moderate	mod-sev	3.21888	30.32	3.44426	100	4.61512	10	2.3979	100	4.61512	50	3.93183	60	6	6	1.94591	1.94591
Four	FS	Beagle	Senior	0.79	0.582216	0.9	0.641854	1.13924	0.760451	15.2	1.12	38	15	3	16	15	49	Severe	mod-sev	3.91202	6.77	2.05027	58.33	4.08312	6	1.94591	75	4.33073	25	3.2581	9	1.5	0.5	0.916291	0.405465
Grace	FS	Labrador	Senior	0.59	0.463734					15.3725	1.23	19.69	19	9	20	22	70	Severe	mod-sev	4.26268	0	0			0	0
Gracie	FS	Labrador	Senior	0.66	0.506818	0.78	0.576613	1.18182	0.780159	12.055	0.98	51.53	2	3	0	0	5	Normal	nor-mild	1.79176	11.42	2.51931			20	3.04452	100	4.61512	62.5	4.15104
Harley	FS	Pitbull	Senior	0.71	0.536493	0.66	0.506818	0.929577	0.657301	13.57	1.18	51	10	11	18	3	42	Moderate	mod-sev	3.7612	18.46	2.96836	41.67	3.7535	10	2.3979	50	3.93183	37.5	3.65066	63	5.5	6.8	1.8718	2.05412
Hazelnut	FS	Corgi	Senior	0.41	0.34359	0.43	0.357674	1.04878	0.717245	15.3342	1.16	27	17	11	16	20	64	Severe	mod-sev	4.17439	3.71	1.54969			3	1.38629	0	0	0	0	18	0.75	2.5	0.559616	1.25276
Indiana	FS	Labrador	Senior	0.72	0.542324	1.3	0.832909	1.80556	1.0316	13.575	1.16	57	13	4	18	10	45	Severe	mod-sev	3.82864	5.17	1.8197	66.67	4.21464	20	3.04452	50	3.93183	12.5	2.60269	11	0.5	1.5	0.405465	0.916291
Jake	MC	German Short-haired pointer	Senior	0.8	0.587787	2.84	1.34547	3.55	1.51513	11.3833	0.89	61	0	10	0	0	10	Mild	nor-mild	2.3979	56.11	4.04498	75	4.33073	120	4.79579	100	4.61512	87.5	4.483	16	0.5	0.2	0.405465	0.182322
Jess	MC	Border	Senior	0.96	0.672944	0.85	0.615186	0.885417	0.634149	14	1.13	53	12	7	12	4	35	Moderate	mod-sev	3.58352	5.44	1.86253			0	0	75	4.33073	0	0	22	2	2.33	1.09861	1.20297
Kate	FS	Mix	Senior	0.74	0.553885	1.67	0.982078	2.25676	1.18073	14.0408	1.1	47	6	5	12	6	29	Moderate	mod-sev	3.4012	21.03	3.09241	100	4.61512	40	3.71357	63	4.15888	50	3.93183	5	0.5	0.5	0.405465	0.405465
Larry	MC	Mix	Senior	0.79	0.582216	0.86	0.620576	1.08861	0.736498	14.0275	1.19	60	0	4	10	13	27	Moderate	mod-sev	3.3322	9.58	2.35897	100	4.61512	100	4.61512	100	4.61512	25	3.2581	0	0	0	0	0
Layla	FS	Mix	Senior	0.67	0.512824	1.01	0.698135	1.50746	0.919271	11.8933	1.01	53.15	0	4	0	6	10	Mild	nor-mild	2.3979	23.72	3.20761			3	1.38629	100	4.61512	75	4.33073	63	6.25	6.3	1.981	1.98787
Lillian	FS	Basset	Senior	0.64	0.494696	1.82	1.03674	2.84375	1.34645	11.745	0.95	35	0	0	4	8	12	Mild	nor-mild	2.56495	60	4.11087	83	4.43082	60	4.11087	88	4.48864	13	2.63906	0	0	0	0	0
Manne	MC	Cairn	Senior	0.61	0.476234	0.8	0.587787	1.31148	0.837886	10.9642	0.83	27	0	0	0	0	0	Normal	nor-mild	0	25.21	3.26614	75	4.33073	120	4.79579	87.5	4.483	62.5	4.15104	0	0	0	0	0
May	FS	Pitbull	Senior	0.69	0.524729	1.29	0.828552	1.86957	1.05416	12.2933	0.96	53	2	4	0	6	12	Mild	nor-mild	2.56495	60	4.11087	100	4.61512	60	4.11087	87.5	4.483	75	4.33073	6	1.25	0.2	0.81093	0.182322
Maya	FS	Mix	Senior	0.77	0.57098	0.78	0.576613	1.01299	0.69962	15.3942	1.21	52.59	0	19	10	9	38	Moderate	mod-sev	3.66356	1.44	0.891998	33	3.52636	0	0	0	0	0	0	16	3.25	7	1.44692	2.07944
Miley	MC	Mix	Senior	0.85	0.615186	2.21	1.16627	2.6	1.28093	12.0708	0.96	38	3	2	0	0	5	Normal	nor-mild	1.79176	26.92	3.32934	100	4.61512	100	4.61512	87.5	4.483	50	3.93183	1	0.25	0	0.223144	0
Minnie	FS	Pitbull	Senior	0.91	0.647103	1.92	1.07158	2.10989	1.13459	14.8	1.15	45	10	3	12	12	37	Moderate	mod-sev	3.63759	14.46	2.73826	91.67	4.52904	10	2.3979	12.5	2.60269	12.5	2.60269	25	2	2.83	1.09861	1.34286
Mocha	FS	Mix	Senior	0.49	0.398776	1.28	0.824175	2.61224	1.28433	13.6192	1.02	31.5	0	2	0	0	2	Normal	nor-mild	1.09861	27.5	3.3499	83.33	4.43474	10	2.3979	62.5	4.15104	75	4.33073	3	0.25	0.3	0.223144	0.262364
Mollie	FS	Mix	Senior	0.42	0.350657	2.11	1.13462	5.02381	1.79572	11.3175	0.84	40	6	0	4	6	16	Mild	nor-mild	2.83321	18.01	2.94497			120	4.79579	75	4.33073	100	4.61512	2	0	0.33	0	0.285179
Nellie	FS	Mix	Senior	0.74	0.553885	1.25	0.81093	1.68919	0.98924	14.7867	1.1	42	4	18	0	0	22	Mild	nor-mild	3.13549	27.91	3.36419	66.67	4.21464	10	2.3979	62.5	4.15104	25	3.2581	9	1.25	0.67	0.81093	0.512824
Oakley	FS	Labrador	Senior	1.08	0.732368	2.61	1.28371	2.41667	1.22867	11.3258	0.91	54	0	5	0	2	7	Normal	nor-mild	2.07944	49.57	3.92336	100	4.61512	120	4.79579	100	4.61512	88	4.48864	2	0.25	0.2	0.223144	0.182322
Perrin	MC	Pitbull	Senior	0.77	0.57098	1.84	1.0438	2.38961	1.22071	12.9292	1.09	57	6	14	10	5	35	Moderate	mod-sev	3.58352	20.37	3.06199	50	3.93183	60	4.11087	100	4.61512	62.5	4.15104	52	5.5	5	1.8718	1.79176
Piper	FS	Brittany Spaniel	Senior	1.05	0.71784	1.51	0.920283	1.4381	0.891217	14.4	1.12	60	20	21	14	19	74	Severe	mod-sev	4.31749	57.2	4.06389			80	4.39445	87.5	4.483	12.5	2.60269	41	3.5	4.5	1.50408	1.70475
Rambo	MC	Mix	Senior	0.87	0.625938	1.15	0.765468	1.32184	0.84236	15.2	1.15	37	17	17	8	11	53	Severe	mod-sev	3.98898	10.6	2.45101	100	4.61512	60	4.11087	25	3.2581	0	0	6	1	0.33	0.693147	0.285179
Riley	FS	Mix	Senior	0.704	0.532978	1.37	0.86289	1.94602	1.08046	11.6	1.02	60	0	4	16	3	23	Mild	nor-mild	3.17805	53.77	4.00314	100	4.61512	60	4.11087	100	4.61512	62.5	4.15104	44	4.25	4.5	1.65823	1.70475
Romeo	MC	Border	Senior	0.74	0.553885	1.15	0.765468	1.55405	0.937682	11.4108	0.89	54	0	0	0	0	0	Normal	nor-mild	0	20.7	3.07731	83.33	4.43474	120	4.79579	87.5	4.483	37.5	3.65066	22	2.5	2	1.25276	1.09861
Rosie	FS	Beagle	Senior	0.93	0.65752	1.3	0.832909	1.39785	0.874572	14.7258	1.05	31.83	9	5	18	0	32	Moderate	mod-sev	3.49651	10.17	2.41323	75	4.33073	6	1.94591	75	4.33073	62.5	4.15104	17	1.75	1.67	1.0116	0.982078
Sadie	FS	Pommeranian	Senior	0.86	0.620576	1.16	0.770108	1.34884	0.85392	12.7533	0.91	34	4	3	0	5	12	Mild	nor-mild	2.56495	21.98	3.13462	100	4.61512	10	2.3979	83	4.43082			0	0	0	0	0
Sammie	FS	Mix	Senior	0.998	0.692147	2.09	1.12817	2.09419	1.12953	12.77	1.04	63	0	8	0	0	8	Mild	nor-mild	2.19722	2.86	1.35067	100	4.61512	10	2.3979	75	4.33073	62.5	4.15104	6	1	0.3	0.693147	0.262364
Sophie	FS	Mix	Senior	0.68	0.518794	0.59	0.463734	0.867647	0.624679	16.2	1.21	51	17	20	16	9	62	Severe	mod-sev	4.14313	2.9	1.36098					13	2.63906			54	4.75	5.83	1.7492	1.92132
Toby	MC	German shepherd	Senior	1.07	0.727549	0.8	0.587787	0.747664	0.55828	12.6683	1.07	65	0	2	4	0	6	Normal	nor-mild	1.94591	5.83	1.92132	66.67	4.21464	40	3.71357	100	4.61512	87.5	4.483	1	0.2	5	0.182322	1.79176
Zoe	FS	Mix	Senior	0.55	0.438255	0.86	0.620576	1.56364	0.941427	14.5	1.06	34	10	7	16	0	33	Moderate	mod-sev	3.52636	25.37	3.27223	83	4.43082	100	4.61512	100	4.61512	38	3.66356	47	5	4.5	1.79176	1.70475
Karley	F	Boston	Adult	0.981	0.683602	2.084	1.12623	2.12436	1.13923	6.11233	0.451	33
Maverick	MC	Husky	Adult	0.806	0.591114	1.986	1.09393	2.46402	1.24243	5.07675	0.433	59
Antaeus	M	Husky	Adult	0.67	0.512824	1.264	0.817133	1.88657	1.06007	3.01642	0.244	62
Derbyshark	F	German Shepherd	Adult	0.911	0.647627	0.834	0.606499	0.915477	0.649967	2.92875	0.253	62.5
Whisper	F	Maltese	Adult	0.95	0.667829	1.002	0.694147	1.05474	0.720148	9.12325	0.654	23.5
Nyla	FS	Husky	Adult	0.85	0.615186	2.072	1.12233	2.43765	1.23479	5.3945	0.448	66
Rainer	MC	Labrador	Adult	1.115	0.749055	2.674	1.30128	2.39821	1.22325	4.82192	0.414	59
Teddy	FS	Labrador	Adult	0.919	0.651804	2.715	1.31238	2.9543	1.3748	5.28217	0.465	56
Xena	FS	pitbull	Adult	0.7809	0.577119	1.2842	0.826016	1.64451	0.972487	8.16708	0.624	51.5
Gunner	MC	Border	Adult	0.92756	0.656255	2.7645	1.32562	2.9804	1.38138	8.0055	0.654	55
Chance	MC	Jack russell	Adult	1.168	0.773805	1.889	1.06091	1.61729	0.962141	3.09592	0.229	32.5
Tickles	M	Golden	Adult	1.2895	0.828333	2.7387	1.31874	2.12385	1.13907	2.737	0.238	61.5
Nanoc	M	German shepherd	Adult	1.9099	1.06812	2.7353	1.31783	1.43217	0.888784	5.00275	0.468	73
Chloe	FS	Jack Russell	Adult	1.3052	0.835167	2.5736	1.27357	1.97181	1.08917	5.00275	0.365	36
Kendra	FS	Border	Adult	0.9804	0.683299	2.4463	1.2373	2.49521	1.25139	9.03558	0.711	55
Blondie Clay	FS	Golden	Adult	0.9446	0.665056	2.4248	1.23104	2.56701	1.27173	5.00275	0.419	58
Whip Wahl	MC	Border	Adult	1.34777	0.853465	2.83393	1.34389	2.10268	1.13227	5.32325	0.407	55
Atlas Kai	MC	Husky	Adult	1.17614	0.777553	1.20675	0.791521	1.02603	0.706076	1.90958	0.145	60
Leia McHugh	FS	Husky	Adult	1.3496	0.854245	1.6353	0.968997	1.21169	0.793758	2.80825	0.214	53
Weller Mankes	M	Border	Adult	1.0959	0.739983	2.0593	1.11819	1.87909	1.05748	2.211	0.17	56
Torsten Ramaker	MC	Labrador	Adult	1.3807	0.867395	3.7664	1.56159	2.72789	1.31584	3.45208	0.288	57
Teddy Olson	MC	Maltese	Adult	1.1231	0.752877	1.0267	0.706409	0.914166	0.649282	1.23292	0.089	28
Riley Olson	MC	Maltese	Adult	0.6911	0.525379	0.8934	0.638374	1.29272	0.82974	1.23292	0.089	23
Mike Blair	MC	Jack Russell	Adult	0.8925	0.637899	1.506	0.918688	1.68739	0.988572	4.21367	0.519	47
Lexie Groom	FS	Golden	Adult	1.29154	0.829224	2.74584	1.32065	2.12602	1.13976	3.63558	0.324	64
Dusty McPhaul	FS	Chihuahua	Adult	0.787879	0.58103	1.5118	0.921	1.91882	1.07118	5.27125	0.387	23
Bane Joyner	MC	German shepherd	Adult	1.5054	0.918448	2.7146	1.31227	1.80324	1.03078	4.46025	0.417	74
Jax Norman	MC	German shepherd	Adult	1.6271	0.965881	2.4169	1.22873	1.4854	0.910435	5.989	0.549	71
Omie Rockstad	MC	Pitbull	Adult	1.5341	0.929839	2.5568	1.26886	1.66664	0.980821	2.46575	0.198	50
Sky Eure	FS	Border	Adult	0.8925	0.637899	1.506	0.918688	1.68739	0.988572	4.21367	0.607	47
Jazz Jean Baptiste	FS	German shepherd	Adult	0.7643	0.567754	1.3617	0.859382	1.78163	1.02304	3.00275	0.473	60
Sydney Massey	F	Maltese	Adult	1.374	0.864576	2.3452	1.20753	1.70684	0.995782	8.41917	0.298	26
Bruno Tata	M	German Shepherd	Adult	0.81235	0.594624	2.9434	1.37204	3.62332	1.53111	4.50408	0.104	70
Scooter Skyes	MC	Jack Russell	Adult	1.4332	0.889207	1.5079	0.919446	1.05212	0.718874	4.04108	0.298	33
Finn Fitzgerald	MC	Golden	Adult	0.92489	0.654869	1.64069	0.97104	1.77393	1.02027	1.22742	0.104	62
Vaya Norman	F	Border	Adult	0.948333	0.666974	2.904	1.362	3.06222	1.40173	2.25208	0.172	55
Taylor Norman	F	Border	Adult	1.10874	0.746089	3.1317	1.41869	2.82457	1.34145	6.28217	0.486	51
Annie Wagner	FS	Labrador	Adult	1.13559	0.758745	2.5711	1.27287	2.2641	1.18298	8.16708	0.683	56
Olivia Mondino	FS	Pitbull	Adult	1.41209	0.880492	2.79	1.33237	1.9758	1.09051	2.59725	0.211	51
Max Miller	MC	Golden	Adult	1.2891	0.828159	2.2246	1.17081	1.7257	1.00273	6.61917	0.714	78
Sage	FS	Scottish terrier	Adult	0.739	0.55331	1.394	0.872966	1.88633	1.05999	7.10683	0.539	28
Ivy	FS	Scottish terrier	Adult	0.659	0.506215	1.611	0.959733	2.44461	1.23681	8.19175	0.614	33
Pumpkin	FS	Pitbull	Adult	0.74682	0.557797	1.44297	0.893215	1.93215	1.07574	4.93975	0.402	55
Athena	FS	Beagle	Adult	0.718	0.541161	1.8458	1.04584	2.57075	1.27278	8.75617	0.643	44
Luna	FS	Mix	Adult	0.8378	0.608569	1.4547	0.898005	1.73633	1.00662	2.62742	0.21	51
Hank	MC	Mix	Adult	0.8806	0.631591	1.4423	0.89294	1.63786	0.969968	1.04658	0.077	48
